# Supplementary material for: Caffeine Intake throughout Pregnancy, and Factors Associated with Non-Compliance with Recommendations: A Cohort Study
Source: Nutrients. 2022 Dec 18;14(24):5384. doi: 10.3390/nu14245384 (PMC9785327; doi:10.3390/nu14245384)
Supplement: Supplementary file 1 [file nutrients-14-05384-s001.zip]

Archive with 1 entries (1 files):
- nutrients-2014338-supplementary.pdf
